# Supplementary material for: The association between nurse staffing and omissions in nursing care: A systematic review
Source: J Adv Nurs. 2018 Apr 23;74(7):1474–87. doi: 10.1111/jan.13564 (PMC6033178; doi:10.1111/jan.13564)
Supplement: Supplementary file 1 [file JAN-74-1474-s001.zip]

Archive with 18 entries (18 files):
- Al-Kandari,2009.xlsx
- Ausserhofer,2014.xlsx
- Ball 2014.xlsx
- Ball 2016.xlsx
- Bruyneel 2015.xlsx
- Cho 2015.xlsx
- Cho 2016.xlsx
- DabneyKalisch2015.xlsx
- Friese 2013.xlsx
- Griffiths 2014.xlsx
- Kalisch 2013.xlsx
- Kalisch-a 2011.xlsx
- Kalisch-b 2011.xlsx
- Orique 2015.xlsx
- Palese 2015.xlsx
- Schubert 2013.xlsx
- Weiss 2011.xlsx
- Zander 2014.xlsx
