# Supplementary material for: The association between nurse staffing and omissions in nursing care: A systematic review
Source: J Adv Nurs. 2018 Apr 23;74(7):1474–87. doi: 10.1111/jan.13564 (PMC6033178; doi:10.1111/jan.13564)
Supplement: Supplementary file 1 [file JAN-74-1474-s001.zip › Ball 2016.xlsx]

## Sheet: Sheet2
Ball et al, 2016
Scores	Internal	External
Study design & analysis cross sectional (-) or allows for cause / effect (exposure precedes outcome time series) (+) / RCT	0
Is the eligible population / area representative of the source population or area?
· Single hospital (-)
· Consider whether hospitals potentially included in the study are representative of acute general hospital emergency departments nationally or a large sub-national unit (e.g. US state) (+1)
· Were the staff / patients eligible to be included in the hospitals representative of all ED admissions (+1) or specific subgroup (-1) or limited time period (-1).		2
Do the selected participants or areas represent the eligible population or area?
· What % of selected hospitals agreed to participate (+1 for larger studies)
· What % of eligible individuals (staff / patients) participated (60% + is acceptable)?(+1)
· Was the data derived from administrative systems and complete (Give +1) or		2
Were the inclusion or exclusion criteria explicit and appropriate?
Were the main measures and procedures reliable?
· Were main measures subjective (-1) or objective (give ++ for completely objective measures)
· How reliable were measures (e.g. inter- or intra-rater reliability scores)? +1 for evidence of reliability	0
Where relevant. was there any indication that measures had been validated (e.g. validated against a gold standard measure or assessed for content)
Were the measurements complete?
Were all or most of the study participants who met the defined study outcome definitions likely to have been identified? (++ for mortality, + for other PSIs collected using clearly defined methods, - if abstracted from discharge abstracts)	1
Was the study sufficiently powered to detect an effect (if one exists)?
· Were there sufficient units / hospitals / wards / patients to give variation and enough patients to detect effects
· Large multi-hospital (20+) studies (state / national / international) with administrative data ++		2
· Smaller studies / single hospital with large numbers of patients (000,000) +
· Other - look at confidence intervals / sample size give ( -) if unclear that results are sufficiently precise
How well were likely confounding factors identified and controlled?
· For main patient / staff outcomes, was there patient / staff level risk adjustment e.g. for AGE, (patient) DIAGNOSIS and COMORBIDITY(+ or ++) as appropriate. ITS / RCT consider +1	1
Were the analytical methods appropriate?
· Was there adjustment for clustering of data within hospitals? (+ 1), Where relevant was there control for ward / hospital characteristics (+1)	2
Was the precision of association given or calculable? Is association meaningful?
· Were confidence intervals or p values for effect estimates given or possible to calculate?	2
Were CIs wide or were they sufficiently precise to aid decision-making? If precision is lacking, is this because the study is under-powered? If correlations between observations and workload how precise is the prediction?
	Overal bias	Overal ext validity
Are the study results internally valid (i.e. unbiased)?
· How well did the study minimise sources of bias (i.e. adjusting for potential confounders)?	+
Were there significant flaws in the study design?
Are the findings generalisable to the source population (i.e. externally valid)?
· Are there sufficient details given about the study to determine if the findings are generalisable to the source population?		++
Consider: participants, interventions and comparisons, outcomes, resource and policy implications.
2	strong (++)
1	moderate (+)
0	weak (-)
NA	not applicable (rare)
NR	not recorded
strong (++) All / most checklist items fulfilled, limitations very unlikely to alter conclusions
moderate (+) Some checklist criteria fulfilled, limitations unlikely to alter conclusions
weak (-) Few criteria fulfilled, conclusions likely to alter
